# Supplementary material for: Metabolic heterogeneity of tissue-resident macrophages in homeostasis and during helminth infection
Source: Nat Commun. 2023 Sep 12;14:5627. doi: 10.1038/s41467-023-41353-z (PMC10497597; doi:10.1038/s41467-023-41353-z)
Supplement: Supplementary file 4 — Source Data [file 41467_2023_41353_MOESM4_ESM.xlsx]

## Sheet: Figure 1b
ACC1				GLUT1				CD98				CD36				Cytc				SDHA				PKM				G6PD				CPT1A
UT	IL-4	LPS/IFNg		UT	IL-4	LPS/IFNg		UT	IL-4	LPS/IFNg		UT	IL-4	LPS/IFNg		UT	IL-4	LPS/IFNg		UT	IL-4	LPS/IFNg		UT	IL-4	LPS/IFNg		UT	IL-4	LPS/IFNg		UT	IL-4	LPS/IFNg
1	0.988243	0.944304		1	1.2088	3.83096		1	0.718911	0.370759		1	0.659868	0.514363		1	1.19897	0.983389		1	1.01079	1.71631		1	1.16313	1.42173		1	1.08479	1.33083		1	0.867972	1.08125
1	1.36936	1.02861		1	1.36567	3.89048		1	0.92205	0.399643		1	0.524187	0.578186		1	1.16205	1.29992		1	0.930994	1.38072		1	0.86617	1.25748		1	1.13345	1.3868		1	0.92147	1.17443
1	1.12999	0.961869		1	1.51641	3.3176		1	0.770732	0.399394		1	0.649364	0.54954		1	0.844921	1.13408		1	1.08498	1.58915		1	0.951894	1.80382		1	0.915818	1.48055		1	1.09571	1.28819
1	1.28787	0.955175		1	0.98868	1.04076		1	0.928914	0.328711		1	0.786223	0.55182		1	0.903796	0.86102		1	1.07731	1.54407		1	0.768874	1.12594		1	0.670992	0.961142		1	0.921235	1.20223
1	1.33669	0.95688		1	0.93167	1.36577		1	1.12519	0.525964		1	0.911655	0.749468		1	1.03514	0.842684		1	1.34882	1.58114		1	1.11369	1.25708		1	0.829659	0.899053		1	1.64235	0.756404
1	1.09204	0.997162		1	1.24049	2.15315		1	0.899087	0.411628		1	0.976582	0.533637		1	1.02907	0.925691		1	1.26664	1.78212		1	1.30972	1.53344		1	0.828655	1.06278		1	1.74466	0.887816
1	1.54792	0.734283		1	0.938402	1.5261		1	1.02879	0.471462		1	1.18701	0.779019		1	1.23031	1.2317		1	1.29111	1.77967		1	1.11663	1.27211		1	0.953118	1.1334		1	1.7708	0.983299
1	1.55034	0.986554		1	1.40609	4.93752		1	1.01253	0.596024		1	1.1096	0.789104		1	1.14766	0.943685		1	1.18477	1.75926		1	1.46027	2.95694		1	1.01006	1.30949		1	1.80976	0.896425
1	1.50475	0.98674		1	1.25002	5.01178		1	0.978654	0.546817		1	1.00623	0.706648		1	1.11487	0.953822		1	1.10539	1.33666		1	2.09743	2.73183		1	0.879827	1.25863		1	1.12445	1.05869
1	1.54299	1.08337		1	1.47056	4.88052		1	1.01401	0.656029		1	1.10411	0.847607		1	0.869821	0.776817		1	1.38095	1.31759		1	1.90281	2.50746		1	1.10071	1.21409		1	1.11933	0.848934
1	1.10539	1.33666		1	1.37756	5.37986		1	1.10851	0.74805		1	1.10851	0.74805		1	0.936141	0.649469		1	1.16403	1.17647		1	1.38447	2.45473		1	1.08908	0.990672		1	1.00113	0.868182
1	1.38095	1.31759		1	1.56511	5.88941		1	0.837376	0.735875		1	0.837376	0.735875						1	1.15789	1.7288		1	1.68622	3.04766		1	1.07197	0.959418		1	1.51094	1.8584
1	1.16403	1.17647						1	1.04953	0.677147		1	1.04953	0.677147						1	1.12609	1.76739						1	1.10509	1.52721		1	1.99435	1.84453
1	1.31312	1.31368																		1	1.23636	1.7758						1	0.997259	1.55192		1	1.87274	1.82796
1	1.49419	1.29533																		1	1.22087	1.8697						1	1.10604	1.60302		1	1.56494	1.81716
1	1.49966	1.35242																		1	1.38495	1.91468						1	1.12533	1.60581		1	1.60536	1.81878
1	1.31332	1.2965																										1	1.2162	1.60947
1	1.36988	1.31578

## Sheet: Figure 1c
GLUT1			ACC1			SDHA			G6PD			PKM			CPT1A			Cytc			CD36			CD98
MCSF	GMCSF		MCSF	GMCSF		MCSF	GMCSF		MCSF	GMCSF		MCSF	GMCSF		MCSF	GMCSF		MCSF	GMCSF		MCSF	GMCSF		MCSF	GMCSF
1	1.50722		1	8.18298		1	1.45786		1	0.665536		1	3.33614		1	0.826495		1	0.512355		1	0.45169		1	1.56154
1	0.697518		1	2.62934		1	0.718507		1	1.10177		1	1.69094		1	0.479304		1	0.86753		1	0.27861		1	0.848127
1	1.19023		1	4.73185		1	1.78108		1	1.78557		1	2.75203		1	1.13125		1	1.03273		1	0.675715		1	1.54761
1	1.93724		1	2.38746		1	1.59005		1	2.60313		1	2.67965		1	0.816474		1	1.72527		1	0.59474		1	1.4411
1	1.33008		1	1.53015		1	1.30217		1	1.86181		1	3.11807		1	0.801649		1	1.67949		1	0.707072		1	0.936566
1	1.71885		1	2.86193		1	1.44675		1	1.46588		1	3.10455		1	1.25945		1	2.56408		1	1.56007		1	1.58343
1	2.26933		1	3.63631		1	1.37211		1	1.22225		1	3.01226		1	1.80097		1	0.65915
1	0.77791		1	6.30905		1	1.10961		1	1.08147		1	2.10361		1	1.3399		1	0.559055
1	1.64747		1	4.13708		1	1.07912					1	2.65359		1	0.934682

## Sheet: Figure 2c
	ACC1								SDHA								G6PD								CD98								CD36								GLUT1								PKM
	siLP	Brain	cLP	Liver	Lung	PEC	Spleen		siLP	Brain	cLP	Liver	Lung	PEC	Spleen		siLP	Brain	cLP	Liver	Lung	PEC	Spleen		siLP	Brain	cLP	Liver	Lung	PEC	Spleen		siLP	Brain	cLP	Liver	Lung	PEC	Spleen		siLP	Brain	cLP	Liver	Lung	PEC	Spleen		siLP
	1	0.531842	1.45277	2.43952	0.862946	3.58185	1.17704		1	1.04128	1.26264	1.77049	0.476141	1.35291	1.43818		1	1.11118	1.941	1.60107	1.414	5.75412	1.2071		1	1.43479	1.14618	9.21243	0.781739	0.547984	3.91036										1	1.57162	0.789971	1.32623	0.532637	1.43867	1.29262		1
	1	0.545448	1.4066	2.70234	1.0189	3.74007	1.13916		1	0.864126	1.1529	1.60686	0.27229	1.06714	1.44989		1	0.87001	1.69465	1.67047	1.03301	4.43787	1.19557		1	1.69657	1.3535	11.5072	0.918737	0.480584	5.49182										1	1.36894	0.644077	1.34395	0.391769	1.36354	1.03871		1
	1	0.483781	1.22212	2.62415	0.928909	3.75391	1.38905		1	0.789727	1.30226	1.63406	0.332092	1.07604	1.57053		1	0.875362	1.65881	1.5837	1.06536	4.75946	1.38223		1	1.35577	1.06494	9.78916	0.816132	0.439635	4.10134										1	1.75381	0.803735	1.45038	0.53488	1.47844	1.53998		1
	1	0.528221	1.32333	2.49413	0.984224	3.17409	1.30346		1	1.27948	1.3771	1.76923	0.367959	1.29358	1.74433		1	1.08462	1.92762	1.72008	1.26852	5.52213	1.6349		1	1.03778	0.856747	8.11473	0.627515	0.376245	3.18756										1	1.44287	0.77877	1.28803	0.478652	1.27225	1.5209		1
	1	0.559718	1.47993	2.80153	0.945543	4.20064	1.17888		1	1.16192	1.18403	1.51587	0.425278	1.18842	1.64665		1	0.857702	1.60558	1.45871	1.18114	4.55558	1.5609		1	1.20764	1.16277	10.0132	0.870668	0.556409	3.90745										1	1.66189	0.732739	1.26166	0.485376	1.50671	1.47058		1
	1	0.441778	1.15355	2.33013	0.908837	2.87221	0.729436		1	1.02008	1.20712	1.94762	1.60065	1.82209	1.53647		1	0.990759	1.35024	1.76442	2.1063	3.39772	2.27603		1	2.00663	2.47467	18.9867	1.75021	1.17952	13.0882		1	0.150606	2.07096	4.77025	2.52973	3.22318	3.73979		1	0.877235	0.709485	1.22676	1.06771	1.11569	1.02743		1
	1	0.838605	1.89935	2.98936	1.72872	5.26216	1.48456		1	1.05161	1.08377	1.7601	1.48402	1.60111	1.51024		1	0.853605	1.34668	1.76979	2.41334	3.44052	2.70724		1	1.26103	1.40898	11.1546	1.28639	0.858574	7.82139		1	0.088776	1.66527	4.03249	1.99147	2.15513	3.13645		1	1.39078	1.01532	1.49571	1.76363	1.60325	1.78815		1
	1	0.778974	1.57498	3.03175	1.55181	4.55251	1.30484		1	1.10528	1.27216	1.97265	1.59179	1.75253	1.56447		1	0.92631	1.35065	2.02542	2.38658	3.31576	2.33552		1	1.45961	1.41239	11.251	1.32127	0.872294	8.90861		1	0.112955	1.46262	3.67134	2.06781	2.02179	3.68817		1	1.64468	1.09162	1.77687	1.40759	1.61696	1.87219		1
	1	0.645005	1.60009	2.51866	1.32088	3.71193	1.20956		1	1.09749	1.09064	1.64015	1.4378	1.65808	1.83569		1	0.893525	1.47797	1.73674	2.55154	3.34447	2.53423		1	1.27354	1.52761	10.878	1.28151	0.760447	9.66445		1	0.093606	1.57626	3.31415	1.9607	2.20335	3.74602		1	1.2106	1.12656	1.02023	1.26607	1.50332	1.75428		1
	1	0.671884	1.6474	2.77075	1.42178	4.06107	1.12351		1	1.00702	1.2155	1.69597	1.15768	1.382	1.48122		1	0.906471	1.31218	1.80197	2.32952	2.9768	2.68207		1	1.23331	1.36074	9.85878	1.20058	0.803806	7.50025		1	0.092278	1.63337	3.74815	1.78381	1.86747	2.8895		1	1.22473	1.01835	1.36524	1.43003	1.27947	1.68199		1
	1	0.650895	1.56153	1.34927	1.05056	4.11765	1.00569		1	1.13545	1.08465	1.42337	1.06107	1.70257	1.74626		1	0.441393	1.27967	1.74828	1.90116	4.31271	2.07486		1	1.49402	1.13095	19.7047	1.85158	1.44433	7.84761		1	0.685707	1.40341	2.06774	1.72416	2.2012	2.81246		1	1.74332	1.01215	1.2778	0.965684	2.4061	2.32539		1
	1	0.694695	1.68118	2.20372	1.19087	4.75321	1.19358		1	1.51151	1.24275	2.32274	1.18413	2.44986	2.88852		1	0.448807	1.33885	2.41446	1.97567	4.85846	2.55712		1	1.20062	1.00195	15.2642	1.52838	1.16837	4.54345		1	1.5149	3.12655	6.82926	3.77953	4.9276	6.03381		1	1.96466	1.091	1.91991	1.08295	2.89626	3.09004		1
	1	0.606464	1.48106	2.17185	1.04116	3.37741	0.956571		1	1.4907	1.52254	1.83292	0.75478	2.08853	1.92916		1	0.551258	1.46127	2.76636	1.76112	4.58832	1.80307		1	1.08157	0.844182	12.9327	1.3592	0.967005	5.05129		1	1.14526	2.54363	4.98161	2.35384	3.40301	4.22169		1	1.81295	1.24957	2.13354	0.876025	2.58424	2.44497		1
	1	0.579395	1.49558	2.19144	1.01937	3.76506	0.906186		1	1.32143	0.936793	1.85665	0.657211	2.23526	1.91748		1	0.638189	1.26073	3.15856	1.81553	5.28748	2.34936		1	1.27855	1.10333	15.5873	1.41943	1.1817	5.44622		1	0.280772	1.4991	3.08523	1.40253	2.58109	2.53032		1	1.57454	1.03111	2.12845	0.890077	3.11068	2.35669		1
	1	0.642871	1.48074	1.60374	1.09198	3.71243	0.816717		1	1.31963	1.17429	1.7762	0.896065	1.9653	1.91393		1	0.653345	1.33346	2.27655	1.96944	4.9884	2.20054		1	1.31204	0.998832	16.271	1.65708	1.25177	5.83574		1	0.751818	1.53327	2.64776	1.88398	2.265	3.31664		1	1.93799	1.42865	1.64942	1.02214	2.56074	2.49741		1
	1		1.48375	2.1747	1.53964	5.74167			1		1.02272	0.665651	1.12298	1.03709			1		1.16308	1.32226	1.8218	2.90701			1		1.55405	11.3027	3.24311	1.11064			1		0.692413	1.57621	1.49897	2.77239			1		1.12452	1.77726	0.985123	1.91461			1
	1		2.16377	4.43717	2.41678	8.80615			1		1.07779	0.466947	1.33747	0.985987			1		1.12917	1.35082	1.73032	3.00267			1		1.61429	10.5645	2.84329	1.56343			1		0.300293	1.08496	1.00049	2.27978			1		1.49914	2.76944	0.843267	2.10939			1
	1		2.07876	3.9136	0.913338	3.30337			1		0.743489	0.762752	0.518428	0.907691			1		1.00552	1.63442	1.40508	2.75774			1		1.06328	11.9215	2.00672	1.05609			1		0.810701	2.28634	1.36362	0.845557			1		0.938181	2.75457	1.40136	2.03639			1
	1		2.03757	4.23857	0.796633	3.27279			1		0.915041	0.762803	0.415758	1.05609			1		0.94026	2.42472	1.74991	2.71062			1		1.23732	11.1199	1.93522	0.982948			1		0.834936	2.68707	1.32952	0.96111			1		0.929557	3.05659	0.994249	2.83028			1
	1		2.22881	4.08405	0.8648	3.84273			1		0.681498	0.538958	0.38218	1.11799			1		0.941099	2.29366	1.80483	2.5785			1		1.10816	11.1342	1.98882	1.3309			1		0.961177	2.03892	1.21555	1.13156			1		0.859795	2.69911	1.14571	1.70642			1
	1		2.07676	3.55119	0.619599	4.13637			1		1.10919	0.787184	0.308849	1.59746			1		0.96761	2.04334	1.56128	2.48501			1		1.39619	13.5322	2.38639	1.66244			1		0.924594	2.47663	1.43443	1.06909			1		0.907839	2.73491	0.762997	1.87957			1
[truncated: 27 more columns]

## Sheet: Figure 2d
% cluster of total
Cluster:	1	1	1	1	1	2	2	2	2	2	3	3	3	3	3	4	4	4	4	4	5	5	5	5	5	6	6	6	6	6	7	7	7	7	7	8	8	8	8	8	9	9	9	9	9	10	10	10	10
Brain	93.3	93.3	93.7	94.4	92.2	0	0.4	0.3	0	0.4	0	0	0	0	0.1	0.1	0.2	0.1	0.1	0.1	0.7	0.7	0.7	0.2	1	1.1	1.2	1.2	1.8	1.7	0	0	0	0	0	3.3	2.3	2.6	1.4	2.8	0	0	0	0	0	0	0	0	0
Lung	0.8	0.5	0.2	0.2	0.7	0.2	0	0.1	0	0.1	69.9	69.5	70.7	74.9	68	0	0	0	0	0	1	0.3	0.4	0.7	1.4	3	4.8	3.6	3	4.7	0	0.1	0	0	0.1	13.9	10.8	9.6	9.5	12.1	0.8	1.3	0.7	0.9	0.5	0.8	1.5	1.1	1.2
L.I.	0.1	0.1	0.1	0.1	0	3.1	2.6	4	2.3	3.2	1.1	0.5	0.5	0.4	1.2	1.1	0.9	0.1	0.5	0.6	23.7	26.4	32.6	33.7	25	9.3	10.5	11.1	10.5	8.9	1	0.3	0.7	1.2	1.6	18.7	18.5	19.4	13.2	19.9	1.7	1.1	1.1	0.9	2.1	39.9	38.7	30.2	36.6
S.I.	0	0	0	0	0	6.9	5.2	7.2	6.5	4.4	0.2	0.1	0	0	0.1	1.1	0.7	0.8	1.6	0.7	24.1	27.6	25.9	22.7	23.2	42.8	35.3	41.4	45.9	39.7	0.2	0.2	0.4	0	0.1	16.6	24.1	15.8	12.5	23.3	0.3	0.5	0.2	0	0.1	4	5	6.1	5.6
Spleen	0	0	0	0	0	56.1	66.3	76.4	73.8	78.1	0	0	0	0	0	1.8	3.4	1.7	0.6	0.8	1.4	1.2	2.4	2.3	5.3	1	0.8	0.3	0.5	0.4	0	0	0	0	0	0.1	0	0.1	0	0	0	0	0	0	0	0	0.1	0.2	0
Liver	0	0	0	0	0	1.3	2.3	2.6	2.2	1.3	0	0	0	0	0	56.6	67.8	57.1	57.6	57.9	0	0	0	0	0	0	0	0.1	0.1	0	0	0	0	0	0	0	0	0	0	0	0	0.1	0	0	0	0.3	0	0.3	0
PEC	0	0	0	0	0	0	0	0.1	0	0	0.3	0	0.4	0.1	0.1	0	0	0	0	0	0.1	0.1	0.1	0.2	0.1	0.1	0	0	0.2	0.1	62.9	54.7	55.7	37.1	64.3	0.6	0.1	0.5	0.3	0.8	35.8	45	43.2	62	34.6	0.2	0.1	0	0
[truncated: 16 more columns]

## Sheet: Figure 2g
	% AC+
	pMac	AlvM
	50.79	1.78
	51.38	2.63
	58.1	2.12
	63.99	1.77

## Sheet: Figure 2h
	% AC+
	PEC			BMDM
	-	iACC1		-	iACC1
	54.225	23.32		38.43	30.68
	55.475	27.975		33.52	28.25
	55.23	25.235		35.13	26.48
	51.2	32.87		37.86	31.03
	51.305	28.475		38.93	33.12

## Sheet: Figure 3c
	gMFI x10^4
	ACC1				SDHA				CD36				G6PD				CD98				CD38				GLUT1				PKM				CPT1A				Cytc
	MHCII+	F480+TIM4-	F480+TIM4+		MHCII+	F480+TIM4-	F480+TIM4+		MHCII+	F480+TIM4-	F480+TIM4+		MHCII+	F480+TIM4-	F480+TIM4+		MHCII+	F480+TIM4-	F480+TIM4+		MHCII+	F480+TIM4-	F480+TIM4+		MHCII+	F480+TIM4-	F480+TIM4+		MHCII+	F480+TIM4-	F480+TIM4+		MHCII+	F480+TIM4-	F480+TIM4+		MHCII+	F480+TIM4-	F480+TIM4+
	0.675047	0.891474	1.07498		7.19251	4.69516	4.70327		0.107365	0.086318	0.183926		1.34015	1.43008	1.51542		0.371363	0.381423	0.345997		0.289329	5.12473	3.87871		0.885044	0.477135	0.568965		1.52249	1.05014	1.14304		1.36348	0.59146	0.694794		1.36348	0.59146	0.694794
	0.676799	0.902266	1.08068		7.20383	4.57721	4.64178		0.084223	0.109061	0.218192		1.27055	1.33393	1.42557		0.295898	0.356623	0.322627		0.279625	5.01536	3.50853		1.10329	0.565875	0.728337		1.36547	0.997399	1.10209		1.2857	0.517403	0.621892		1.2857	0.517403	0.621892
	0.936641	1.24384	1.3893		7.49158	5.20491	5.0937		0.029959	0.097013	0.196542		1.34736	1.58921	1.66111		0.465315	0.62341	0.538809		0.371821	3.63031	3.04168		1.23747	0.743261	0.93067		1.30106	1.14786	1.19841		1.02466	0.595864	0.658276		1.02466	0.595864	0.658276
	0.788552	1.06358	1.17194		7.12764	4.87804	4.53982		0.062244	0.076776	0.218429		1.37835	1.47982	1.54593		0.372339	0.502712	0.418356		0.217015	4.40213	3.39708		1.08565	0.6474	0.797165		1.2105	1.03844	1.04015		1.21965	0.613025	0.577346		1.21965	0.613025	0.577346

## Sheet: Figure 3d
	gMFI HPG (x10^4)
		MHCIIhi				F480hi
	Co	2.13822	3.4588	3.18448	3.29019	3.20558	4.02543	3.41801	3.20542
	2DG	0.434871	0.561192	0.511926	0.519717	0.61314	0.880825	0.675264	0.718106
	O	0.614988	1.1844	0.958703	1.11999	0.486591	0.797158	0.663078	0.67796
	2DG +O	0.114341	0.145389	0.153004	0.134781	0.446375	0.553079	0.494875	0.518844
	Glucose dependence (%)			FAAO (%)			Mito dependence (%)			Gyco. Capacity (%)
	MHCIIhi	F480hi		MHCIIhi	F480hi		MHCIIhi	F480hi		MHCIIhi	F480hi
	84.1626	93.9561		15.8374	6.04395		75.263	98.5425		24.737	1.45752
	87.4509	90.5613		12.5491	9.43875		68.6422	92.9708		31.3578	7.02923
	88.1602	93.8289		11.8398	6.17108		73.4222	94.2458		26.5778	5.7542
	87.8008	92.583		12.1992	7.41696		68.7771	94.0774		31.2229	5.92264

## Sheet: Figure 3e
	rel. gMFI
	TMRM			MTDR			BODIPY C16
	MHCII	F480		MHCII	F480		MHCII	F480
	2.34926	1		1.07583	1		1.45502	1
	2.10293	1		0.988981	1		1.32472	1
	2.42082	1		0.970457	1		1.40039	1
	2.14736	1		0.988987	1		1.32798	1
	2.04983	1		1.02459	1		1.32835	1
	1.73651	1		1.34796	1		1.19599	1
	1.88637	1		1.50425	1		1.19656	1
	1.79379	1		1.5242	1		1.29251	1
	1.88646	1		1.71439	1		1.16673	1
	1.96479	1		1.52531	1		1.1461	1
	1.31343	1		0.750238	1		1.29089	1
	1.50436	1		0.788391	1		1.27996	1
	1.51633	1		0.785779	1		1.2678	1
	1.44902	1		0.748406	1		1.20842	1
	1.19715	1		0.554516	1		1.34685	1

## Sheet: Figure 4a
	ACC1				SDHA				G6PD				CD98				CD38				CD36				GLUT				PKM				CPT1A				Cytc
	Ly6C+	Int	MHCII+		Ly6C+	Int	MHCII+		Ly6C+	Int	MHCII+		Ly6C+	Int	MHCII+		Ly6C+	Int	MHCII+		Ly6C+	Int	MHCII+		Ly6C+	Int	MHCII+		Ly6C+	Int	MHCII+		Ly6C+	Int	MHCII+		Ly6C+	Int	MHCII+
	0.913064	0.876567	0.454265		1.29387	1.6649	2.37734		0.367234	0.453832	0.46583		0.164895	0.308922	0.509329		0.148404	0.32415	1.65007		1.0355	2.05345	4.16149		2.03536	1.75375	1.2574		0.223906	0.311503	0.35154		0.128147	0.198363	0.267097		0.681669	0.908074	1.43217
	0.975717	0.925443	0.402987		0.893998	1.2463	1.77178		0.351505	0.45672	0.453264		0.249666	0.4064	0.619165		0.104058	0.33678	2.41932		1.04446	1.8176	3.17477		1.986	1.64838	1.08769		0.178442	0.292474	0.297589		0.123477	0.236454	0.286016		0.635381	0.797928	1.03612
	1.07333	0.952171	0.48143		1.0049	1.42034	2.16517		0.323818	0.455625	0.479692		0.288203	0.464003	0.671367		0.128612	0.427063	3.00758		0.979349	1.72916	3.8449		2.03065	1.65776	1.1557		0.283089	0.389957	0.415848		0.105195	0.171984	0.23205		0.784604	0.995675	1.53415
	0.999154	0.970806	0.500733		1.2813	1.64224	2.39595		0.372721	0.485316	0.49305		0.225277	0.370913	0.611104		0.115263	0.282049	2.05387		0.798284	1.53864	2.79234		2.18829	1.80534	1.21257		0.241206	0.342354	0.404417		0.128972	0.199237	0.258794		0.759095	0.957357	1.51846
	0.851257	0.829054	0.461772		1.33199	1.63898	2.16298		0.383521	0.487451	0.465599		0.188504	0.354296	0.568485		0.093608	0.352721	2.18945						2.02371	1.64604	1.11837		0.250616	0.353451	0.361321						0.737883	0.996218	1.37279

[truncated: 37 more sheets: Figure 4b, Figure 4c, Figure 4h, Figure 4i, Figure 4j, Figure 5b, Figure 5c, Figure 5g, Figure 5h, Figure 5i, Figure 5j, Figure 5m, Figure 5n, Figure 6d, Figure 6e, Figure 6f, Figure 6g, Figure 6h, Sup Figure 1c, Sup Figure 1d …]
